# Supplementary material for: ﻿Eriobotryacrassifolia (Rosaceae), a new species from Yunnan Province, China
Source: PhytoKeys. 2022 Nov 22;214:17–25. doi: 10.3897/phytokeys.214.96425 (PMC9836430; doi:10.3897/phytokeys.214.96425)
Supplement: XML Treatment for Eriobotrya crassifolia [file phytokeys.214.96425-treatment1.xml]

<!DOCTYPE tp:taxon-treatment
  PUBLIC "-//TaxonX//DTD Taxonomic Treatment Publishing DTD v0 20100105//EN" "tax-treatment-NSO.dtd">
<tp:taxon-treatment xmlns:tp="http://www.plazi.org/taxpub"><tp:treatment-meta><kwd-group><label>Taxon classification</label><kwd>
                <named-content content-type="kingdom">Plantae</named-content>
              </kwd><kwd>
                <named-content content-type="order">Rosales</named-content>
              </kwd><kwd>
                <named-content content-type="family">Rosaceae</named-content>
              </kwd></kwd-group><mixed-citation publication-type="journal"><person-group><name><surname>Meng</surname><given-names>Kai-Kai</given-names></name><name><surname>Chen</surname><given-names>Su-Fang</given-names></name><name><surname>Lin</surname><given-names>Min</given-names></name><name><surname>Liao</surname><given-names>Wen-Bo</given-names></name><name><surname>Jin</surname><given-names>Jian-Hua</given-names></name><name><surname>Fan</surname><given-names>Qiang</given-names></name></person-group><article-title>﻿<italic><tp:taxon-name><tp:taxon-name-part taxon-name-part-type="genus" reg="Eriobotrya">Eriobotrya</tp:taxon-name-part><tp:taxon-name-part taxon-name-part-type="species" reg="crassifolia">crassifolia</tp:taxon-name-part></tp:taxon-name></italic> (<tp:taxon-name><tp:taxon-name-part taxon-name-part-type="family">Rosaceae</tp:taxon-name-part></tp:taxon-name>), a new species from Yunnan Province, China</article-title><source>PhytoKeys</source><day>22</day><month>11</month><year>2022</year><volume>214</volume><fpage>17</fpage><lpage>25</lpage><pub-id pub-id-type="doi">10.3897/phytokeys.214.96425</pub-id></mixed-citation></tp:treatment-meta><tp:nomenclature><label>﻿</label><tp:taxon-name>
              <object-id xmlns:xlink="http://www.w3.org/1999/xlink" content-type="arpha" xlink:type="simple">E7A3753C-2668-50DF-84D5-FCB9CD44C42F</object-id>
              <tp:taxon-name-part taxon-name-part-type="genus" reg="Eriobotrya">Eriobotrya</tp:taxon-name-part>
              <tp:taxon-name-part taxon-name-part-type="species" reg="crassifolia">crassifolia</tp:taxon-name-part>
              <object-id xmlns:xlink="http://www.w3.org/1999/xlink" content-type="ipni" xlink:type="simple">urn:lsid:ipni.org:names:77308552-1</object-id>
            </tp:taxon-name><tp:taxon-authority>Q.Fan, S.F.Chen &amp; K.K.Meng</tp:taxon-authority><tp:taxon-status xmlns:xlink="http://www.w3.org/1999/xlink" xlink:type="simple">sp. nov.</tp:taxon-status></tp:nomenclature><tp:treatment-sec sec-type="material" id="SECID0EHPAE"><title>Type.</title><p>China. Yunnan Province, Malipo County, Xiajinchang Town, Mount Laoshan, in thick forests on the slopes of limestone hills, <named-content xmlns:xlink="http://www.w3.org/1999/xlink" content-type="dwc:verbatimCoordinates" xlink:type="simple"><named-content content-type="geo-json" specific-use="{&#34;type&#34;:&#34;Point&#34;,&#34;coordinates&#34;:[104.833333,23.116667]}" id="NCID0EQPAE" xlink:type="simple">23°07'N, 104°50'E</named-content></named-content>, 1684 m a.s.l., 21 March 2022, <italic>Q. Fan</italic> 19220 (holotype: <named-content xmlns:xlink="http://www.w3.org/1999/xlink" content-type="dwc:institutional_code" xlink:title="Sun Yat-sen University" xlink:href="http://grbio.org/institution/zhongshan-sun-yatsen-university" xlink:type="simple">SYS</named-content>; isotype: IBSC, <named-content xmlns:xlink="http://www.w3.org/1999/xlink" content-type="dwc:institutional_code" xlink:title="Sun Yat-sen University" xlink:href="http://grbio.org/institution/zhongshan-sun-yatsen-university" xlink:type="simple">SYS</named-content>) (Figs <xref ref-type="fig" rid="F2">2</xref>, <xref ref-type="fig" rid="F3">3</xref>).</p><fig id="F2" position="float" orientation="portrait"><object-id xmlns:xlink="http://www.w3.org/1999/xlink" content-type="doi" xlink:type="simple">10.3897/phytokeys.214.96425.figure2</object-id><object-id xmlns:xlink="http://www.w3.org/1999/xlink" content-type="arpha" xlink:type="simple">97B0C392-4D19-5A7A-A332-C52DAEB6FA70</object-id><label>Figure 2.</label><caption><p><italic><tp:taxon-name><tp:taxon-name-part taxon-name-part-type="genus" reg="Eriobotrya">Eriobotrya</tp:taxon-name-part><tp:taxon-name-part taxon-name-part-type="species" reg="crassifolia">crassifolia</tp:taxon-name-part></tp:taxon-name></italic> sp. nov. <bold>A</bold> flowering branch <bold>B</bold> fruiting branch <bold>C</bold> young fruits with persistent calyx lobes <bold>D</bold> calyx lobe <bold>E</bold> flower in longitudinal section, showing the ovary, stamen and calyx lobes <bold>F</bold> flower in longitudinal section, showing the pistil, stamens and petals <bold>G</bold> styles <bold>H</bold> petals <bold>I</bold> flower in front view. Illustrated by Yun-Xiao Liu.</p></caption><graphic xmlns:xlink="http://www.w3.org/1999/xlink" xlink:href="phytokeys-214-017_article-96425__-g002.jpg" position="float" orientation="portrait" xlink:type="simple" id="oo_772556.jpg"><uri content-type="original_file" xlink:type="simple">https://binary.pensoft.net/fig/772556</uri></graphic></fig><fig id="F3" position="float" orientation="portrait"><object-id xmlns:xlink="http://www.w3.org/1999/xlink" content-type="doi" xlink:type="simple">10.3897/phytokeys.214.96425.figure3</object-id><object-id xmlns:xlink="http://www.w3.org/1999/xlink" content-type="arpha" xlink:type="simple">BB280239-40E4-5F71-B5F3-DE51AD0459FB</object-id><label>Figure 3.</label><caption><p><italic><tp:taxon-name><tp:taxon-name-part taxon-name-part-type="genus" reg="Eriobotrya">Eriobotrya</tp:taxon-name-part><tp:taxon-name-part taxon-name-part-type="species" reg="crassifolia">crassifolia</tp:taxon-name-part></tp:taxon-name></italic> sp. nov. <bold>A, B</bold> fruiting branch <bold>C</bold> flowering branch <bold>D</bold> flower in side view <bold>E</bold> flower in front view <bold>F</bold> ovary in transverse section, showing the 3-loculed ovary. Photographed by Qiang Fan.</p></caption><graphic xmlns:xlink="http://www.w3.org/1999/xlink" xlink:href="phytokeys-214-017_article-96425__-g003.jpg" position="float" orientation="portrait" xlink:type="simple" id="oo_772557.jpg"><uri content-type="original_file" xlink:type="simple">https://binary.pensoft.net/fig/772557</uri></graphic></fig></tp:treatment-sec><tp:treatment-sec sec-type="diagnosis" id="SECID0ETSAE"><title>Diagnosis.</title><p>The new species resembles <italic><tp:taxon-name><tp:taxon-name-part taxon-name-part-type="genus" reg="Eriobotrya">E.</tp:taxon-name-part><tp:taxon-name-part taxon-name-part-type="species" reg="angustissima">angustissima</tp:taxon-name-part></tp:taxon-name></italic>, but differs from the latter by its leaf shape and texture, the number of lateral veins and the indumentum of inflorescence.</p></tp:treatment-sec><tp:treatment-sec sec-type="description" id="SECID0EETAE"><title>Description.</title><p>Evergreen trees, 15–25 m tall; stems 10–30 cm in diameter; branchlets grey-white, terete, glabrous, 4–8 mm in diameter. Leaves spirally inserted on branches and often crowded at tips of branchlets, margin sparsely serrate; petioles 1–1.5 cm long, glabrous; stipules linear-lanceolate, 10–12 × 1–2 mm, glabrous; leaf blades oblong or elliptic, 9–11 × 2.5–3.5 cm, thickly coriaceous, glabrous, mid-vein prominent, raised abaxially, lateral veins 10–17 pairs, sporadically dichotomous before terminating at margin, apex acute to acuminate, base cuneate, margin deflexed with sharply serrate. Inflorescence in terminal panicles, 17- to 30-flowered, 6.7–9.8 × 4–7.7 cm, with 4–7 lateral racemes, peduncle and pedicels densely rusty tomentose, pedicels 3–4 mm; bracts and bracteoles ovate-triangular, 2–4 × 8–10 mm, abaxially densely tomentose, adaxially glabrous; petals white, quincuncial, obovate-triangular or suborbicular, 9–10 × 6–8 mm, apex emarginate; stamens 20; filaments 5.3–8.1 mm long, glabrous; anthers 1.4–1.5 mm long; styles 6.2–9 mm long; ovary inferior; hypanthium shallow-cupular, 9–10 × 6–8 mm, abaxially densely rusty tomentose, 5-lobed, the calyx lobes triangular-ovate, 9–10 × 5–6 mm, abaxially densely rusty tomentose; ovary 2–4-loculed, with 2 ovules per locule; styles 2–4, mostly 3, densely yellowish villous in the lower part, connate at base or fused at one fourth of the base; fruits elliptoid or subglobose, 6–7 × 7–9 mm, glabrescent, capsules crowned by five persistent calyx lobes; seeds 2–3 per fruit.</p></tp:treatment-sec><tp:treatment-sec sec-type="phenology" id="SECID0EJTAE"><title>Phenology.</title><p>Flowering from March to April, fruiting from June to August.</p></tp:treatment-sec><tp:treatment-sec sec-type="etymology" id="SECID0EOTAE"><title>Etymology.</title><p>Latin <italic>crassus</italic>, thick, and <italic>folia</italic>, leaved, alluding to leaf thickness</p></tp:treatment-sec><tp:treatment-sec sec-type="distribution" id="SECID0EYTAE"><title>Distribution and habitat.</title><p>Presently, <italic><tp:taxon-name><tp:taxon-name-part taxon-name-part-type="genus" reg="Eriobotrya">Eriobotrya</tp:taxon-name-part><tp:taxon-name-part taxon-name-part-type="species" reg="crassifolia">crassifolia</tp:taxon-name-part></tp:taxon-name></italic> is known from a single locality, Laoshan Natural Reserve, Malipo County, south-eastern Yunnan Province, China. It is distributed in thick forests on the slopes of limestone hills at altitudes of 1502–1684 m a.s.l.</p></tp:treatment-sec><tp:treatment-sec sec-type="conservation status" id="SECID0EJUAE"><title>Conservation status.</title><p>Only two populations were found with no more than 200 mature individuals. Thus, the species status could be considered as Endangered (<abbrev xmlns:xlink="http://www.w3.org/1999/xlink" xlink:title="Endangered" id="ABBRID0EPUAE" xlink:type="simple">EN</abbrev>; D), according to the IUCN Red List Criteria (<xref ref-type="bibr" rid="B7">IUCN Standards and Petitions Subcommittee 2022</xref>).</p></tp:treatment-sec><tp:treatment-sec sec-type="material" id="SECID0EXUAE"><title>Additional specimens examined (paratypes).</title><p>China. Yunnan: Malipo County, Xiajinchang Township, Laoshan Natural Reserve, <named-content xmlns:xlink="http://www.w3.org/1999/xlink" content-type="dwc:verbatimCoordinates" xlink:type="simple"><named-content content-type="geo-json" specific-use="{&#34;type&#34;:&#34;Point&#34;,&#34;coordinates&#34;:[104.833333,23.116667]}" id="NCID0EAVAE" xlink:type="simple">23°07'N, 104°50'E</named-content></named-content>, 1684 m a.s.l., 2 Dec 2015 (no fl. and no fr.), <italic>Q. Fan 13941</italic> (<named-content xmlns:xlink="http://www.w3.org/1999/xlink" content-type="dwc:institutional_code" xlink:title="Sun Yat-sen University" xlink:href="http://grbio.org/institution/zhongshan-sun-yatsen-university" xlink:type="simple">SYS</named-content>); the same locality, 27 June 2022 (young fr.), <italic>Q. Fan 19580</italic> (<named-content xmlns:xlink="http://www.w3.org/1999/xlink" content-type="dwc:institutional_code" xlink:title="Sun Yat-sen University" xlink:href="http://grbio.org/institution/zhongshan-sun-yatsen-university" xlink:type="simple">SYS</named-content>); Malipo County, Tianbao Township, Laoshan Natural Reserve, in thick forests on the slopes of limestone hills, <named-content xmlns:xlink="http://www.w3.org/1999/xlink" content-type="dwc:verbatimCoordinates" xlink:type="simple"><named-content content-type="geo-json" specific-use="{&#34;type&#34;:&#34;Point&#34;,&#34;coordinates&#34;:[104.800000,23.183333]}" id="NCID0EUVAE" xlink:type="simple">23°11'N, 104°48'E</named-content></named-content>, 1502 m a.s.l., 16 September 2015 (no fl. and no fr.), <italic>Q. Fan 13713</italic> (<named-content xmlns:xlink="http://www.w3.org/1999/xlink" content-type="dwc:institutional_code" xlink:title="Sun Yat-sen University" xlink:href="http://grbio.org/institution/zhongshan-sun-yatsen-university" xlink:type="simple">SYS</named-content>).</p></tp:treatment-sec><ref-list><ref id="B7"><mixed-citation xmlns:xlink="http://www.w3.org/1999/xlink" xlink:type="simple">IUCN Standards and Petitions Subcommittee (<year>2022</year>) Guidelines for Using the IUCN Red List Categories and Criteria. Version 15. Prepared by the Standards and Petitions Subcommittee. <ext-link xlink:type="simple" ext-link-type="uri" xlink:href="https://www.iucnredlist.org/resources/redlistguidelines">https://www.iucnredlist.org/resources/redlistguidelines</ext-link></mixed-citation></ref></ref-list></tp:taxon-treatment>
